# Supplementary material for: Chiococca grandiflora (Rubiaceae), a new species from Northern Mexico
Source: PhytoKeys. 2018 May 2;(98):73–83. doi: 10.3897/phytokeys.98.25170 (PMC5943365; doi:10.3897/phytokeys.98.25170)
Supplement: XML Treatment for Chiococca grandiflora [file phytokeys.98.25170-treatment1.xml]

<!DOCTYPE tp:taxon-treatment
  PUBLIC "-//TaxonX//DTD Taxonomic Treatment Publishing DTD v0 20100105//EN" "tax-treatment-NSO.dtd">
<tp:taxon-treatment xmlns:tp="http://www.plazi.org/taxpub"><tp:treatment-meta><kwd-group><label>Taxon classification</label><kwd><named-content xmlns:xlink="http://www.w3.org/1999/xlink" content-type="kingdom">Plantae</named-content></kwd><kwd><named-content xmlns:xlink="http://www.w3.org/1999/xlink" content-type="order">Gentianales</named-content></kwd><kwd><named-content xmlns:xlink="http://www.w3.org/1999/xlink" content-type="family">Rubiaceae</named-content></kwd></kwd-group><mixed-citation publication-type="journal"><person-group><name><surname>Lorence</surname><given-names>David H.</given-names></name><name><surname>Devender</surname><given-names>Thomas R. Van</given-names></name><name><surname>Ferguson</surname><given-names>George M.</given-names></name></person-group><article-title>
          <italic><tp:taxon-name><tp:taxon-name-part taxon-name-part-type="genus" reg="Chiococca">Chiococca</tp:taxon-name-part> <tp:taxon-name-part taxon-name-part-type="species" reg="grandiflora">grandiflora</tp:taxon-name-part></tp:taxon-name></italic> (<tp:taxon-name><tp:taxon-name-part taxon-name-part-type="family">Rubiaceae</tp:taxon-name-part></tp:taxon-name>), a new species from Northern Mexico</article-title><source>PhytoKeys</source><day>2</day><month>5</month><year>2018</year><volume>2018</volume><issue>98</issue><fpage>73</fpage><lpage>83</lpage><pub-id pub-id-type="doi">10.3897/phytokeys.98.25170</pub-id></mixed-citation></tp:treatment-meta><tp:nomenclature><tp:taxon-name>
            <tp:taxon-name-part taxon-name-part-type="genus" reg="Chiococca">Chiococca</tp:taxon-name-part>
            <tp:taxon-name-part taxon-name-part-type="species" reg="grandiflora">grandiflora</tp:taxon-name-part>
            <object-id xmlns:xlink="http://www.w3.org/1999/xlink" content-type="ipni" xlink:type="simple">urn:lsid:ipni.org:names:60476299-2</object-id>
          </tp:taxon-name><tp:taxon-authority>Lorence &amp; T.Van Devender</tp:taxon-authority><tp:taxon-status xmlns:xlink="http://www.w3.org/1999/xlink" xlink:type="simple">sp. nov.</tp:taxon-status></tp:nomenclature><tp:treatment-sec sec-type="material" id="SECID0EVDAC"><title>Type.</title><p>MEXICO. Sonora, Municipio Alamos. Near Tepopa NNW of Chiribo, <named-content xmlns:xlink="http://www.w3.org/1999/xlink" content-type="dwc:verbatimCoordinates" xlink:type="simple"><named-content content-type="geo-json" specific-use="{&#34;type&#34;:&#34;Point&#34;,&#34;coordinates&#34;:[-108.725000,27.316667]}" id="NCID0E5DAC" xlink:type="simple">27°19'N, 108°43.5'W</named-content></named-content>, 1100–1400 m, 22 August 1992 (fl), <italic>P. S. Martin, P. Comtois, C. Lindquist, S. A. Meyer, B. Risner, &amp; D. A. Yetman s.n. sub P. Jenkins 92-135</italic> (Holotype: ARIZ-309922!; Isotypes ARIZ-383348!, PTBG-105887!) (Figures <xref ref-type="fig" rid="F1">1</xref>, <xref ref-type="fig" rid="F2">2</xref>). [Note: The ARIZ isotype specimen label says “Abandoned orchard of Tepopa” at 1100–1400 m elevation.]</p><p>
            <italic><tp:taxon-name><tp:taxon-name-part taxon-name-part-type="genus" reg="Chiococca">Chiococca</tp:taxon-name-part> <tp:taxon-name-part taxon-name-part-type="species" reg="grandiflora">grandiflora</tp:taxon-name-part></tp:taxon-name></italic> differs from other members of the genus by its relatively larger, showy white flowers in compact cymes of 3–9, and its infundibuliform corollas 16–20 mm long with tubes 13–17 mm long and lobes 3–3.5 mm long.</p><p>Shrubs to 3 m tall, branches erect-ascendent, branchlets glabrous or sometimes persistently short hirtellous with white trichomes 0.05–0.1 mm long. Leaves of a pair <!--PageBreak-->equal, petiolate; blades ovate, 1.8–6.5 cm long, 0.8–2 cm wide, glabrous or sometimes minutely hirtellous on both surfaces, stiffly chartaceous to subcoriaceous, apex acute or acuminate to short-acuminate, base cuneate, decurrent, margin weakly revo<!--PageBreak-->lute, secondary veins 3–5 on each side, brochidodromous, inconspicuous on both surfaces; petioles 3–4 mm long, glabrous or sometimes short-hirtellous; stipules triangular, 2–3 mm long, acute and aristate, the awn subulate, 1.5–2.5 mm long, the base 1–1.5 mm long, thick and persistent, externally glabrous or sometimes short hirtellous, internally with colleters. Inflorescences axillary, 3–4 cm long, 2–2.5 cm wide, racemose or sometimes with a pair of basal secondary branches, glabrous or sometimes short-hirtellous, rachis 5–12 mm long, floral bracts 1–3 mm long, triangular to linear-subulate, acute, glabrous or the margins short-hirtellous; flowers 3–9, pendulous, hypanthium 1.5–2.2 mm long, obovoid-ellipsoid, laterally compressed, glabrous or sometimes short-hirtellous; calyx limb below the lobes 0.5–0.7 mm long, tubular, short-hirtellous or only the margins hirtellous, calyx lobes 5, 0.4–1.0 mm long, triangular-subulate, acute, recurved, glabrous or the margins hirtellous, glabrous within; corolla infundibuliform, 16–20 mm long, white, externally sparsely hirtellous, internally glabrous, tube 13–17 mm long, 6–11 mm wide at throat, lobes 5, triangular, 3–3.5 mm long and wide, recurved at anthesis; stamens with tips exserted for 1–2 mm, filaments 8–12 mm long, minutely strigillose, attached near base of tube, anthers linear, 3–3.2 mm long; style exserted for 2–3 mm, 16–18 mm long, glabrous, tip swollen for ca. 1 mm, with stigmatic portion decurrent for ca. 5 mm laterally. Fruits drupaceous, spongy at maturity, 5–5.5 mm in diameter, broadly ellipsoid to subglobose, compressed, white, glabrous. Seeds not seen.</p><fig id="F1" position="float" orientation="portrait"><label>Figure 1.</label><caption><p>
                <italic><tp:taxon-name><tp:taxon-name-part taxon-name-part-type="genus" reg="Chiococca">Chiococca</tp:taxon-name-part> <tp:taxon-name-part taxon-name-part-type="species" reg="grandiflora">grandiflora</tp:taxon-name-part></tp:taxon-name></italic> Lorence &amp; T.Van Devender. <bold>A</bold> flowering branch <bold>B</bold> node showing stipule and petiole bases, glabrous form <bold>C</bold> node showing stipule and petiole bases, pubescent form <bold>D</bold> flower in bud <bold>E</bold> flower at anthesis <bold>F</bold> flower with corolla removed showing stamens and pistil <bold>G</bold> immature fruit. <bold>A, B, D–F</bold> based on P. S. Martin, P. Comtois, C. Lindquist, S. A. Meyer, B. Risner, &amp; D. A. Yetman s.n. sub P. Jenkins 92-135 (ARIZ-383348) <bold>C</bold> based on S. Walker s.n. (UTC-00263027) <bold>G</bold> based on T. Walker s.n. (ARIZ-212520).</p></caption><graphic xmlns:xlink="http://www.w3.org/1999/xlink" xlink:href="phytokeys-98-073-g001.jpg" position="float" orientation="portrait" xlink:type="simple" id="oo_200440.jpg"/></fig><fig id="F2" position="float" orientation="portrait"><label>Figure 2.</label><caption><p>
                <italic><tp:taxon-name><tp:taxon-name-part taxon-name-part-type="genus" reg="Chiococca">Chiococca</tp:taxon-name-part> <tp:taxon-name-part taxon-name-part-type="species" reg="grandiflora">grandiflora</tp:taxon-name-part></tp:taxon-name></italic> Lorence &amp; T.Van Devender. Holotype collection, P. S. Martin, P. Comtois, C. Lindquist, S. A. Meyer, B. Risner, &amp; D. A. Yetman s.n. sub P. Jenkins 92-135 (ARIZ-309922).</p></caption><graphic xmlns:xlink="http://www.w3.org/1999/xlink" xlink:href="phytokeys-98-073-g002.jpg" position="float" orientation="portrait" xlink:type="simple" id="oo_200441.jpg"/></fig></tp:treatment-sec><tp:treatment-sec sec-type="material" id="SECID0EEHAC"><title>Additional specimens examined (paratypes).</title><p>MEXICO. Sinaloa. Municipio Concordia. Rock Slide, El Palmito, Sinaloa, elev. 7000 ft, 18 March 1978 (fr), <italic>T. Walker s.n.</italic> (ARIZ-212520); Municipio Concordia, 2 miles W of El Palmito, Sinaloa, 7000 ft, pine oak, 1 September 1970 (fl), <italic>S. Walker s.n.</italic> (UTC-00263027; ARIZ-181630); Municipio Concordia, 19 km W of El Palmito, Sinaloa, in Sinaloa, 6200 ft., 1 September 1970 (fl), <italic>S. Walker 70,043</italic> (K, loan # H2017/00697).</p><fig id="F3" position="float" orientation="portrait"><label>Figure 3.</label><caption><p>Distribution of <italic><tp:taxon-name><tp:taxon-name-part taxon-name-part-type="genus" reg="Chiococca">Chiococca</tp:taxon-name-part> <tp:taxon-name-part taxon-name-part-type="species" reg="grandiflora">grandiflora</tp:taxon-name-part></tp:taxon-name></italic> in western Mexico.</p></caption><graphic xmlns:xlink="http://www.w3.org/1999/xlink" xlink:href="phytokeys-98-073-g003.jpg" position="float" orientation="portrait" xlink:type="simple" id="oo_200442.jpg"/></fig></tp:treatment-sec><tp:treatment-sec sec-type="discussion" id="SECID0EIIAC"><title>Discussion.</title><p>
            <italic><tp:taxon-name><tp:taxon-name-part taxon-name-part-type="genus" reg="Chiococca">Chiococca</tp:taxon-name-part> <tp:taxon-name-part taxon-name-part-type="species" reg="grandiflora">grandiflora</tp:taxon-name-part></tp:taxon-name></italic> displays some variation in vegetative and floral pubescence. We were at first inclined to select as holotype the most amply floriferous specimen, from Sinaloa 2 miles W of El Palmito collected by Sally Walker <italic>s.n.</italic> on 1 September 1970 (UTC-00263027), since there is a putative duplicate of this collection (ARIZ-181630; gathered at the same locality on the same date). However, the UTC specimen has uniformly short-hirtellous twigs, leaves, and inflorescences with white trichomes 0.05–0.1 mm long (Figure <xref ref-type="fig" rid="F1">1C</xref>), compared with the ARIZ specimen which is essentially glabrous except for the calyx lobes having ciliate margins. Although the collections presumably were gathered from the same population, they were almost certainly taken from different individuals. In any case, it suggests that pubescence is variable in this species, and this variation is encompassed by the description above. The other Sinaloa specimens, <italic>T. Walker s.n</italic> (Rock Slide, El Palmito, ARIZ-212520) and <italic>S. Walker</italic> 70,043 (19 km W of El Palmito, K), and the type collection from Sonora are all similarly glabrous. Field studies would help elucidate this variation. However, localities of the known populations in Sinaloa are remote and those in Sonora are rugged and relatively difficult to access (Figures <xref ref-type="fig" rid="F4">4</xref>, <xref ref-type="fig" rid="F5">5</xref>). The variation in pubescence documented here is not unusual for a species of <italic><tp:taxon-name><tp:taxon-name-part taxon-name-part-type="genus" reg="Chiococca">Chiococca</tp:taxon-name-part></tp:taxon-name></italic>.</p><!--PageBreak--><!--PageBreak--><p>Regarding the type collection, Paul Martin was most likely the actual collector, although Martin did not assign numbers to his collections, only dates. Consequently, Phil Jenkins catalogued the specimen and assigned it his number 92-135. The paratype collections by Sally Walker (and Tim Walker) are from near the Durango border and were originally designated on the specimen label as either “west of El Palmito, Durango in Sinaloa” or “near El Palmito, in Durango” as the state line was not exactly known. El Palmito and immediate surroundings are in Sinaloa, however, and the state line is farther east than they realized.</p><fig id="F4" position="float" orientation="portrait"><label>Figure 4.</label><caption><p>Habitat of <italic><tp:taxon-name><tp:taxon-name-part taxon-name-part-type="genus" reg="Chiococca">Chiococca</tp:taxon-name-part> <tp:taxon-name-part taxon-name-part-type="species" reg="grandiflora">grandiflora</tp:taxon-name-part></tp:taxon-name></italic> near paratype location ca. 2 miles NW of El Palmito, Sinaloa, Mexico showing deep barrancas with pine-oak forest transitional to tropical deciduous forest.</p></caption><graphic xmlns:xlink="http://www.w3.org/1999/xlink" xlink:href="phytokeys-98-073-g004.jpg" position="float" orientation="portrait" xlink:type="simple" id="oo_200443.jpg"/></fig></tp:treatment-sec><tp:treatment-sec sec-type="Relationships" id="SECID0ENKAC"><title>Relationships.</title><p>The relationships of <italic><tp:taxon-name><tp:taxon-name-part taxon-name-part-type="genus" reg="Chiococca">Chiococca</tp:taxon-name-part> <tp:taxon-name-part taxon-name-part-type="species" reg="grandiflora">grandiflora</tp:taxon-name-part></tp:taxon-name></italic> within its genus are unclear, along with those of all the other species, and molecular phylogenetic studies have not yet been undertaken for the genus. Based on its exceptionally large corollas, this new species does not closely resemble any of the three other species occurring in northern Mexico. <italic><tp:taxon-name><tp:taxon-name-part taxon-name-part-type="genus" reg="Chiococca">Chiococca</tp:taxon-name-part> <tp:taxon-name-part taxon-name-part-type="species" reg="henricksonii">henricksonii</tp:taxon-name-part></tp:taxon-name></italic> M.C.Johnst. is a distinctive, narrowly endemic microphyllous species from Coahuila having tiny leaves with petioles 1–2 mm long, blades 4–9 mm long, and small solitary flowers with corollas only 7 mm long. <italic><tp:taxon-name><tp:taxon-name-part taxon-name-part-type="genus" reg="Chiococca">Chiococca</tp:taxon-name-part> <tp:taxon-name-part taxon-name-part-type="species" reg="petrina">petrina</tp:taxon-name-part></tp:taxon-name></italic> Wiggins ranges from central Sonora to Chihuahua and Sinaloa. It also has relatively small puberulent leaves with petioles 1–2 mm long, blades 0.6–2 cm long, and much smaller, externally puberulent corollas 4–6 mm long with lobes about half as long as the tube. The widespread and variable <italic><tp:taxon-name><tp:taxon-name-part taxon-name-part-type="genus" reg="Chiococca">Chiococca</tp:taxon-name-part> <tp:taxon-name-part taxon-name-part-type="species" reg="alba">alba</tp:taxon-name-part></tp:taxon-name></italic> reaches its northernmost range in southern Florida, the southern tip of Texas, and also occurs in the Río Mayo region of Sonora. It differs in having inflorescences with more numerous flowers borne on a longer floral rachis and much smaller, externally glabrous corollas 6–8 mm long. Leaf size is extremely variable with petioles 3–10 mm long and blades 1.3–13 cm long, usually glabrous except the margin sometimes minutely hirtellous. Considering its morphological variability, <italic><tp:taxon-name><tp:taxon-name-part taxon-name-part-type="genus" reg="Chiococca">C.</tp:taxon-name-part> <tp:taxon-name-part taxon-name-part-type="species" reg="alba">alba</tp:taxon-name-part></tp:taxon-name></italic> may be most closely related to <italic><tp:taxon-name><tp:taxon-name-part taxon-name-part-type="genus" reg="Chiococca">C.</tp:taxon-name-part> <tp:taxon-name-part taxon-name-part-type="species" reg="grandiflora">grandiflora</tp:taxon-name-part></tp:taxon-name></italic>.</p></tp:treatment-sec><tp:treatment-sec sec-type="habitat" id="SECID0EVMAC"><title>Habitat and Ecology.</title><p>[Description by George M. Ferguson based on field notes and collections made at Tepopa, Sonora on 18 March 1992 and 16–17 March 1993 with Mark Fishbein, and from El Palmito, Sinaloa 12–13 April 1999 with Andy Sanders. The El Palmito site was visited by T. Van Devender in October 2017.] <italic><tp:taxon-name><tp:taxon-name-part taxon-name-part-type="genus" reg="Chiococca">Chiococca</tp:taxon-name-part> <tp:taxon-name-part taxon-name-part-type="species" reg="grandiflora">grandiflora</tp:taxon-name-part></tp:taxon-name></italic> occurs in strikingly similar habitats at two known localities, despite a 500 km latitudinal distance apart on the Pacific versant of the Sierra Madre Occidental (Figure <xref ref-type="fig" rid="F3">3</xref>). Both are at the lower edge of pine-oak forest within a mountainous country of thick ignimbrite deposits of rhyolite and volcanic ash. Deep barranca canyons support a diversity of vegetation here where tropical and temperate zones intermix in a region subject to substantial rainy seasons in summer and winter, interspersed by marked dry seasons especially in late spring.</p><p>Near the paratype locality at 2 miles northwest of El Palmito in Sinaloa is Rancho Liebre (<named-content xmlns:xlink="http://www.w3.org/1999/xlink" content-type="dwc:verbatimCoordinates" xlink:type="simple"><named-content content-type="geo-json" specific-use="{&#34;type&#34;:&#34;Point&#34;,&#34;coordinates&#34;:[-105.850000,23.580000]}" id="NCID0EBNAC" xlink:type="simple">23.58, -105.85</named-content></named-content>), located at ca. 2100 m elevation (Figure <xref ref-type="fig" rid="F4">4</xref>), a well visited birding spot on the north side of Mexico Highway 40, where one can find the narrowly endemic tufted jay or “urraca pinta” (<italic><tp:taxon-name><tp:taxon-name-part taxon-name-part-type="genus" reg="Cyanocorax">Cyanocorax</tp:taxon-name-part> <tp:taxon-name-part taxon-name-part-type="species" reg="dickey">dickey</tp:taxon-name-part></tp:taxon-name></italic> Moore) discovered in 1934 (<xref ref-type="bibr" rid="B2">Crossin 1967</xref>). The area lies within the Madrean-Tropical subregion of the Madrean Ecoregion (<xref ref-type="bibr" rid="B4">González-Elizondo et al. 2013</xref>) which was originally defined as a Mixed Boreal-Tropical faunal region (<xref ref-type="bibr" rid="B9">Webb 1984</xref>). The vegetation is pine-oak forest con<!--PageBreak-->taining elements of southern affinity with the dominant trees being <italic><tp:taxon-name><tp:taxon-name-part taxon-name-part-type="genus" reg="Pinus">Pinus</tp:taxon-name-part> <tp:taxon-name-part taxon-name-part-type="species" reg="devoniana">devoniana</tp:taxon-name-part></tp:taxon-name></italic> Lindl., <italic><tp:taxon-name><tp:taxon-name-part taxon-name-part-type="genus" reg="Pinus">P.</tp:taxon-name-part> <tp:taxon-name-part taxon-name-part-type="species" reg="herrerae">herrerae</tp:taxon-name-part></tp:taxon-name></italic> Martínez, <italic><tp:taxon-name><tp:taxon-name-part taxon-name-part-type="genus" reg="Pinus">P.</tp:taxon-name-part> <tp:taxon-name-part taxon-name-part-type="species" reg="lumholtzii">lumholtzii</tp:taxon-name-part></tp:taxon-name></italic> B.L.Rob. &amp; Fernald, <italic><tp:taxon-name><tp:taxon-name-part taxon-name-part-type="genus" reg="Pinus">P.</tp:taxon-name-part> <tp:taxon-name-part taxon-name-part-type="species" reg="yecorensis">yecorensis</tp:taxon-name-part></tp:taxon-name></italic> Debreczy &amp; I.Rácz, <italic><tp:taxon-name><tp:taxon-name-part taxon-name-part-type="genus" reg="Quercus">Quercus</tp:taxon-name-part> <tp:taxon-name-part taxon-name-part-type="species" reg="castanea">castanea</tp:taxon-name-part></tp:taxon-name></italic> Née, <italic><tp:taxon-name><tp:taxon-name-part taxon-name-part-type="genus" reg="Quercus">Q.</tp:taxon-name-part> <tp:taxon-name-part taxon-name-part-type="species" reg="jonesii">jonesii</tp:taxon-name-part></tp:taxon-name></italic> Trel., <italic><tp:taxon-name><tp:taxon-name-part taxon-name-part-type="genus" reg="Quercus">Q.</tp:taxon-name-part> <tp:taxon-name-part taxon-name-part-type="species" reg="gentryi">gentryi</tp:taxon-name-part></tp:taxon-name></italic> C.H.Mull., <italic><tp:taxon-name><tp:taxon-name-part taxon-name-part-type="genus" reg="Quercus">Q.</tp:taxon-name-part> <tp:taxon-name-part taxon-name-part-type="species" reg="mcvaughii">mcvaughii</tp:taxon-name-part></tp:taxon-name></italic> Spellenb., <italic><tp:taxon-name><tp:taxon-name-part taxon-name-part-type="genus" reg="Quercus">Q.</tp:taxon-name-part> <tp:taxon-name-part taxon-name-part-type="species" reg="scytophylla">scytophylla</tp:taxon-name-part></tp:taxon-name></italic> Liebm., <italic><tp:taxon-name><tp:taxon-name-part taxon-name-part-type="genus" reg="Quercus">Q.</tp:taxon-name-part> <tp:taxon-name-part taxon-name-part-type="species" reg="subspathulata">subspathulata</tp:taxon-name-part></tp:taxon-name></italic> Trel., and <italic><tp:taxon-name><tp:taxon-name-part taxon-name-part-type="genus" reg="Quercus">Q.</tp:taxon-name-part> <tp:taxon-name-part taxon-name-part-type="species" reg="viminea">viminea</tp:taxon-name-part></tp:taxon-name></italic> Trel. Other overstory trees are <italic><tp:taxon-name><tp:taxon-name-part taxon-name-part-type="genus" reg="Arbutus">Arbutus</tp:taxon-name-part> <tp:taxon-name-part taxon-name-part-type="species" reg="glandulosa">glandulosa</tp:taxon-name-part></tp:taxon-name></italic> M.Martens &amp; Galeotti, <italic><tp:taxon-name><tp:taxon-name-part taxon-name-part-type="genus" reg="Arbutus">A.</tp:taxon-name-part> <tp:taxon-name-part taxon-name-part-type="species" reg="xalapensis">xalapensis</tp:taxon-name-part></tp:taxon-name></italic> Kunth, <italic><tp:taxon-name><tp:taxon-name-part taxon-name-part-type="genus" reg="Alnus">Alnus</tp:taxon-name-part></tp:taxon-name></italic> Mill., <italic><tp:taxon-name><tp:taxon-name-part taxon-name-part-type="genus" reg="Oreopanax">Oreopanax</tp:taxon-name-part></tp:taxon-name></italic> Decne. &amp; Planch., and <italic><tp:taxon-name><tp:taxon-name-part taxon-name-part-type="genus" reg="Vachellia">Vachellia</tp:taxon-name-part> <tp:taxon-name-part taxon-name-part-type="species" reg="pennatula">pennatula</tp:taxon-name-part></tp:taxon-name></italic> (Schtdl. &amp; Cham.) Seigler &amp; Ebinger, and a diverse understory of shrubs, ferns and epiphytes includes <italic><tp:taxon-name><tp:taxon-name-part taxon-name-part-type="genus" reg="Bouvardia">Bouvardia</tp:taxon-name-part></tp:taxon-name></italic> Salisb., <italic><tp:taxon-name><tp:taxon-name-part taxon-name-part-type="genus" reg="Cuphea">Cuphea</tp:taxon-name-part></tp:taxon-name></italic> P.Browne, <italic><tp:taxon-name><tp:taxon-name-part taxon-name-part-type="genus" reg="Garrya">Garrya</tp:taxon-name-part></tp:taxon-name></italic> Douglas ex Lindl., <italic><tp:taxon-name><tp:taxon-name-part taxon-name-part-type="genus" reg="Mitracarpus">Mitracarpus</tp:taxon-name-part> <tp:taxon-name-part taxon-name-part-type="species" reg="rhadinophyllus">rhadinophyllus</tp:taxon-name-part></tp:taxon-name></italic> (B.L.Rob.) L.O.Williams, <italic><tp:taxon-name><tp:taxon-name-part taxon-name-part-type="genus" reg="Oncidium">Oncidium</tp:taxon-name-part></tp:taxon-name></italic> Sw., <italic><tp:taxon-name><tp:taxon-name-part taxon-name-part-type="genus" reg="Peperomia">Peperomia</tp:taxon-name-part></tp:taxon-name></italic> Ruíz &amp; Pavón, <italic><tp:taxon-name><tp:taxon-name-part taxon-name-part-type="genus" reg="Pteridium">Pteridium</tp:taxon-name-part></tp:taxon-name></italic> Gled. ex Scop., <italic><tp:taxon-name><tp:taxon-name-part taxon-name-part-type="genus" reg="Rhus">Rhus</tp:taxon-name-part></tp:taxon-name></italic> Tourn. ex L., <italic><tp:taxon-name><tp:taxon-name-part taxon-name-part-type="genus" reg="Rubus">Rubus</tp:taxon-name-part></tp:taxon-name></italic> Tourn. ex L., and <italic><tp:taxon-name><tp:taxon-name-part taxon-name-part-type="genus" reg="Woodwardia">Woodwardia</tp:taxon-name-part></tp:taxon-name></italic> Sm.</p><p>The paratype localities near El Palmito are along a ridge with a divide on the rim of a spectacular, immense barranca system draining toward the northwest and another to the south. The north-facing slope of the barranca heading here has a resemblance to a cloud forest with dominant trees being <italic><tp:taxon-name><tp:taxon-name-part taxon-name-part-type="genus" reg="Abies">Abies</tp:taxon-name-part> <tp:taxon-name-part taxon-name-part-type="species" reg="durangensis">durangensis</tp:taxon-name-part></tp:taxon-name></italic> Martínez, <italic><tp:taxon-name><tp:taxon-name-part taxon-name-part-type="genus" reg="Quercus">Quercus</tp:taxon-name-part> <tp:taxon-name-part taxon-name-part-type="species" reg="laurina">laurina</tp:taxon-name-part></tp:taxon-name></italic> Bonpl., <italic><tp:taxon-name><tp:taxon-name-part taxon-name-part-type="genus" reg="Quercus">Q.</tp:taxon-name-part> <tp:taxon-name-part taxon-name-part-type="species" reg="mcvaughii">mcvaughii</tp:taxon-name-part></tp:taxon-name></italic>, <italic><tp:taxon-name><tp:taxon-name-part taxon-name-part-type="genus" reg="Quercus">Q.</tp:taxon-name-part> <tp:taxon-name-part taxon-name-part-type="species" reg="rugosa">rugosa</tp:taxon-name-part></tp:taxon-name></italic> Née, <italic><tp:taxon-name><tp:taxon-name-part taxon-name-part-type="genus" reg="Cornus">Cornus</tp:taxon-name-part> <tp:taxon-name-part taxon-name-part-type="species" reg="disciflora">disciflora</tp:taxon-name-part></tp:taxon-name></italic> Moc. &amp; Sessé ex DC., <italic><tp:taxon-name><tp:taxon-name-part taxon-name-part-type="genus" reg="Magnolia">Magnolia</tp:taxon-name-part> <tp:taxon-name-part taxon-name-part-type="species" reg="schiedeana">schiedeana</tp:taxon-name-part></tp:taxon-name></italic> Schltdl., <italic><tp:taxon-name><tp:taxon-name-part taxon-name-part-type="genus" reg="Ostrya">Ostrya</tp:taxon-name-part> <tp:taxon-name-part taxon-name-part-type="species" reg="virginiana">virginiana</tp:taxon-name-part></tp:taxon-name></italic> K.Koch, <italic><tp:taxon-name><tp:taxon-name-part taxon-name-part-type="genus" reg="Prunus">Prunus</tp:taxon-name-part> <tp:taxon-name-part taxon-name-part-type="species" reg="serotina">serotina</tp:taxon-name-part></tp:taxon-name></italic> Ehrh., <italic><tp:taxon-name><tp:taxon-name-part taxon-name-part-type="genus" reg="Tilia">Tilia</tp:taxon-name-part> <tp:taxon-name-part taxon-name-part-type="species" reg="mexicana">mexicana</tp:taxon-name-part></tp:taxon-name></italic> Schltdl., with species of <italic><tp:taxon-name><tp:taxon-name-part taxon-name-part-type="genus" reg="Clethra">Clethra</tp:taxon-name-part></tp:taxon-name></italic> Gronov. ex L., <italic><tp:taxon-name><tp:taxon-name-part taxon-name-part-type="genus" reg="Cercocarpus">Cercocarpus</tp:taxon-name-part></tp:taxon-name></italic> Kunth, <italic><tp:taxon-name><tp:taxon-name-part taxon-name-part-type="genus" reg="Cinnamomum">Cinnamomum</tp:taxon-name-part></tp:taxon-name></italic> Schaeffer, and <italic><tp:taxon-name><tp:taxon-name-part taxon-name-part-type="genus" reg="Ilex">Ilex</tp:taxon-name-part></tp:taxon-name></italic> L. At the old Rancho Liebre is an orchard and other ornamental plantings such as <italic><tp:taxon-name><tp:taxon-name-part taxon-name-part-type="genus" reg="Sambucus">Sambucus</tp:taxon-name-part> <tp:taxon-name-part taxon-name-part-type="species" reg="nigra">nigra</tp:taxon-name-part></tp:taxon-name></italic> L., <italic><tp:taxon-name><tp:taxon-name-part taxon-name-part-type="genus" reg="Hesperocyparis">Hesperocyparis</tp:taxon-name-part></tp:taxon-name></italic> Bartel &amp; Price, <italic><tp:taxon-name><tp:taxon-name-part taxon-name-part-type="genus" reg="Iris">Iris</tp:taxon-name-part></tp:taxon-name></italic> Tourn. ex L., <!--PageBreak-->and <italic><tp:taxon-name><tp:taxon-name-part taxon-name-part-type="genus" reg="Rosa">Rosa</tp:taxon-name-part></tp:taxon-name></italic> Tourn. ex L. At the most southern paratype locality 19 km west of El Palmito, which is near the Tropic of Cancer at 1890 m along Mexico Highway 40, the vegetation here (<named-content xmlns:xlink="http://www.w3.org/1999/xlink" content-type="dwc:verbatimCoordinates" xlink:type="simple"><named-content content-type="geo-json" specific-use="{&#34;type&#34;:&#34;Point&#34;,&#34;coordinates&#34;:[-105.831000,23.466000]}" id="NCID0EUKAE" xlink:type="simple">23.466, -105.831</named-content></named-content>) is lower pine-oak forest with <italic><tp:taxon-name><tp:taxon-name-part taxon-name-part-type="genus" reg="Pinus">Pinus</tp:taxon-name-part> <tp:taxon-name-part taxon-name-part-type="species" reg="oocarpa">oocarpa</tp:taxon-name-part></tp:taxon-name></italic> Schiede ex Schltdl. and <italic><tp:taxon-name><tp:taxon-name-part taxon-name-part-type="genus" reg="Pinus">Pinus</tp:taxon-name-part> <tp:taxon-name-part taxon-name-part-type="species" reg="yecorensis">yecorensis</tp:taxon-name-part></tp:taxon-name></italic> as the dominant pines and near the lower limit of <italic><tp:taxon-name><tp:taxon-name-part taxon-name-part-type="genus" reg="Pinus">Pinus</tp:taxon-name-part> <tp:taxon-name-part taxon-name-part-type="species" reg="herrerae">herrerae</tp:taxon-name-part></tp:taxon-name></italic> with an abundance of oaks including <italic><tp:taxon-name><tp:taxon-name-part taxon-name-part-type="genus" reg="Quercus">Quercus</tp:taxon-name-part></tp:taxon-name> macvaughii, Q. obtusata</italic> Bonpl., and <italic><tp:taxon-name><tp:taxon-name-part taxon-name-part-type="genus" reg="Quercus">Q.</tp:taxon-name-part> <tp:taxon-name-part taxon-name-part-type="species" reg="tarahumara">tarahumara</tp:taxon-name-part></tp:taxon-name></italic> Spellenb., J.D.Bacon &amp; Breedlove, with <italic><tp:taxon-name><tp:taxon-name-part taxon-name-part-type="genus" reg="Arbutus">Arbutus</tp:taxon-name-part> <tp:taxon-name-part taxon-name-part-type="species" reg="xalapensis">xalapensis</tp:taxon-name-part></tp:taxon-name></italic>, and <italic><tp:taxon-name><tp:taxon-name-part taxon-name-part-type="genus" reg="Arctostaphylos">Arctostaphylos</tp:taxon-name-part> <tp:taxon-name-part taxon-name-part-type="species" reg="pungens">pungens</tp:taxon-name-part></tp:taxon-name></italic> Kunth.</p><p>The more northern holotype locality for <italic><tp:taxon-name><tp:taxon-name-part taxon-name-part-type="genus" reg="Chicocca">Chicocca</tp:taxon-name-part> <tp:taxon-name-part taxon-name-part-type="species" reg="grandiflora">grandiflora</tp:taxon-name-part></tp:taxon-name></italic> is at Tepopa, Sonora at 1100–1400 m, which is ca. 500–1000 m lower in elevation than the paratype localities (Figure <xref ref-type="fig" rid="F5">5</xref>). It is also situated in a steep northwestward draining barranca, at the ecotone of upper tropical deciduous forest including riparian evergreen forest, and lower edge of pine-oak forest with <italic><tp:taxon-name><tp:taxon-name-part taxon-name-part-type="genus" reg="Pinus">Pinus</tp:taxon-name-part> <tp:taxon-name-part taxon-name-part-type="species" reg="oocarpa">oocarpa</tp:taxon-name-part></tp:taxon-name></italic> and <italic><tp:taxon-name><tp:taxon-name-part taxon-name-part-type="genus" reg="Quercus">Quercus</tp:taxon-name-part> <tp:taxon-name-part taxon-name-part-type="species" reg="tarahumara">tarahumara</tp:taxon-name-part></tp:taxon-name></italic> with <italic><tp:taxon-name><tp:taxon-name-part taxon-name-part-type="genus" reg="Dodonaea">Dodonaea</tp:taxon-name-part> <tp:taxon-name-part taxon-name-part-type="species" reg="viscosa">viscosa</tp:taxon-name-part></tp:taxon-name></italic> Jacq. The orchard site of Tepopa (<named-content xmlns:xlink="http://www.w3.org/1999/xlink" content-type="dwc:verbatimCoordinates" xlink:type="simple"><named-content content-type="geo-json" specific-use="{&#34;type&#34;:&#34;Point&#34;,&#34;coordinates&#34;:[-108.731600,27.326100]}" id="NCID0E6OAE" xlink:type="simple">27.3261, -108.7316</named-content></named-content>) is an old ranch homestead perched above an intermittent stream at 1100 m elevation. The type specimen was probably collected along a trail between this site and the forested mesa top at 1400 m (Figure <xref ref-type="fig" rid="F5">5</xref>). From San Bernardo, Sonora into the Sierra Madre was a trail route for mule cargo that passed by here until early in the last century. Howard Scott Gentry visited this site in 1935–36 and made plant collections. An orchard, planted on a steep slope with rock lined terraces around seeps, was abandoned when Gentry visited. Paul Martin and stu<!--PageBreak-->dents from the University of Arizona revisited this famous Gentry collection locale in 1992–93 (<xref ref-type="bibr" rid="B8">Martin et al. 1998</xref>) and found growing in the abandoned orchard avocado, banana, grapefruit, mango, orange, peach and pomegranate trees, and cultivars of native <italic><tp:taxon-name><tp:taxon-name-part taxon-name-part-type="genus" reg="Casimiroa">Casimiroa</tp:taxon-name-part> <tp:taxon-name-part taxon-name-part-type="species" reg="edulis">edulis</tp:taxon-name-part></tp:taxon-name></italic> La Llave and <italic><tp:taxon-name><tp:taxon-name-part taxon-name-part-type="genus" reg="Tecoma">Tecoma</tp:taxon-name-part> <tp:taxon-name-part taxon-name-part-type="species" reg="stans">stans</tp:taxon-name-part></tp:taxon-name></italic> (L.) Juss. ex Kunth.</p><p>The vegetation at Tepopa is transitional oak woodland above the uppermost tropical deciduous forest on dry slopes. Oak Woodland (with a few scattered <italic><tp:taxon-name><tp:taxon-name-part taxon-name-part-type="genus" reg="Pinus">Pinus</tp:taxon-name-part> <tp:taxon-name-part taxon-name-part-type="species" reg="oocarpa">oocarpa</tp:taxon-name-part></tp:taxon-name></italic> on north-facing slopes) occurs at ca. 1000–1200 m with the dominant trees being <italic><tp:taxon-name><tp:taxon-name-part taxon-name-part-type="genus" reg="Quercus">Quercus</tp:taxon-name-part> <tp:taxon-name-part taxon-name-part-type="species" reg="oblongifolia">oblongifolia</tp:taxon-name-part></tp:taxon-name></italic> Torr. (often with an epiphytic orchid, <italic><tp:taxon-name><tp:taxon-name-part taxon-name-part-type="genus" reg="Laelia">Laelia</tp:taxon-name-part> <tp:taxon-name-part taxon-name-part-type="species" reg="eyermaniana">eyermaniana</tp:taxon-name-part></tp:taxon-name></italic> Rchb.f.), <italic><tp:taxon-name><tp:taxon-name-part taxon-name-part-type="genus" reg="Quercus">Q.</tp:taxon-name-part> <tp:taxon-name-part taxon-name-part-type="species" reg="tarahumara">tarahumara</tp:taxon-name-part></tp:taxon-name></italic>, <italic><tp:taxon-name><tp:taxon-name-part taxon-name-part-type="genus" reg="Quercus">Q.</tp:taxon-name-part> <tp:taxon-name-part taxon-name-part-type="species" reg="chihuahuensis">chihuahuensis</tp:taxon-name-part></tp:taxon-name></italic> Trel., <italic><tp:taxon-name><tp:taxon-name-part taxon-name-part-type="genus" reg="Quercus">Q.</tp:taxon-name-part> <tp:taxon-name-part taxon-name-part-type="species" reg="viminea">viminea</tp:taxon-name-part></tp:taxon-name></italic> Trel., <italic><tp:taxon-name><tp:taxon-name-part taxon-name-part-type="genus" reg="Lysiloma">Lysiloma</tp:taxon-name-part> <tp:taxon-name-part taxon-name-part-type="species" reg="watsonii">watsonii</tp:taxon-name-part></tp:taxon-name></italic> Rose, and <tp:taxon-name><tp:taxon-name-part taxon-name-part-type="genus" reg="Ipomoea">Ipomoea</tp:taxon-name-part> <tp:taxon-name-part taxon-name-part-type="species" reg="arborescens">arborescens</tp:taxon-name-part> <tp:taxon-name-part taxon-name-part-type="basionym-authority">(Humb. &amp; Bonpl. ex Willd.)</tp:taxon-name-part> <tp:taxon-name-part taxon-name-part-type="authority">G.Don</tp:taxon-name-part> <tp:taxon-name-part taxon-name-part-type="infraspecific-rank">var.</tp:taxon-name-part> <tp:taxon-name-part taxon-name-part-type="variety" reg="pachylutea">pachylutea</tp:taxon-name-part></tp:taxon-name> Gentry. Understory shrubs include <italic><tp:taxon-name><tp:taxon-name-part taxon-name-part-type="genus" reg="Bouvardia">Bouvardia</tp:taxon-name-part></tp:taxon-name>, <tp:taxon-name><tp:taxon-name-part taxon-name-part-type="genus" reg="Cuphea">Cuphea</tp:taxon-name-part></tp:taxon-name>, <tp:taxon-name><tp:taxon-name-part taxon-name-part-type="genus" reg="Dodonaea">Dodonaea</tp:taxon-name-part> <tp:taxon-name-part taxon-name-part-type="species" reg="viscosa">viscosa</tp:taxon-name-part></tp:taxon-name></italic>, <italic><tp:taxon-name><tp:taxon-name-part taxon-name-part-type="genus" reg="Rhus">Rhus</tp:taxon-name-part> <tp:taxon-name-part taxon-name-part-type="species" reg="terebinthifolia">terebinthifolia</tp:taxon-name-part></tp:taxon-name></italic> Schltdl. &amp; Cham., <italic><tp:taxon-name><tp:taxon-name-part taxon-name-part-type="genus" reg="Rubus">Rubus</tp:taxon-name-part></tp:taxon-name>, Tithonia calva</italic> Sch. Bip., and the succulents <italic><tp:taxon-name><tp:taxon-name-part taxon-name-part-type="genus" reg="Agave">Agave</tp:taxon-name-part> <tp:taxon-name-part taxon-name-part-type="species" reg="bovicornuta">bovicornuta</tp:taxon-name-part></tp:taxon-name></italic> Gentry, <italic><tp:taxon-name><tp:taxon-name-part taxon-name-part-type="genus" reg="Dasylirion">Dasylirion</tp:taxon-name-part> <tp:taxon-name-part taxon-name-part-type="species" reg="gentryi">gentryi</tp:taxon-name-part></tp:taxon-name></italic> Bogler, and <italic><tp:taxon-name><tp:taxon-name-part taxon-name-part-type="genus" reg="Ferocactus">Ferocactus</tp:taxon-name-part> <tp:taxon-name-part taxon-name-part-type="species" reg="pottsii">pottsii</tp:taxon-name-part></tp:taxon-name></italic> (Salm-Dyck) Backeb.</p><p>Intergrading with oak woodland on the north-facing slopes just above Tepopa at 1200 m and upward to the mesa top at 1400 m is pine-oak forest of <italic><tp:taxon-name><tp:taxon-name-part taxon-name-part-type="genus" reg="Pinus">Pinus</tp:taxon-name-part> <tp:taxon-name-part taxon-name-part-type="species" reg="oocarpa">oocarpa</tp:taxon-name-part></tp:taxon-name></italic>, <italic><tp:taxon-name><tp:taxon-name-part taxon-name-part-type="genus" reg="Pinus">P.</tp:taxon-name-part> <tp:taxon-name-part taxon-name-part-type="species" reg="yecorensis">yecorensis</tp:taxon-name-part></tp:taxon-name></italic>, <italic><tp:taxon-name><tp:taxon-name-part taxon-name-part-type="genus" reg="Quercus">Quercus</tp:taxon-name-part> <tp:taxon-name-part taxon-name-part-type="species" reg="epileuca">epileuca</tp:taxon-name-part></tp:taxon-name></italic> Trel. (with <italic><tp:taxon-name><tp:taxon-name-part taxon-name-part-type="genus" reg="Encyclia">Encyclia</tp:taxon-name-part></tp:taxon-name></italic> Hook. orchids), <italic><tp:taxon-name><tp:taxon-name-part taxon-name-part-type="genus" reg="Berberis">Berberis</tp:taxon-name-part></tp:taxon-name></italic> Tourn. ex L., <italic><tp:taxon-name><tp:taxon-name-part taxon-name-part-type="genus" reg="Clethra">Clethra</tp:taxon-name-part></tp:taxon-name>, Heliocarpus</italic> L., <italic><tp:taxon-name><tp:taxon-name-part taxon-name-part-type="genus" reg="Prunus">Prunus</tp:taxon-name-part> <tp:taxon-name-part taxon-name-part-type="species" reg="serotina">serotina</tp:taxon-name-part></tp:taxon-name></italic> Ehrh. with an understory of <italic><tp:taxon-name><tp:taxon-name-part taxon-name-part-type="genus" reg="Gaultheria">Gaultheria</tp:taxon-name-part> <tp:taxon-name-part taxon-name-part-type="species" reg="odorata">odorata</tp:taxon-name-part></tp:taxon-name></italic> Bredem. ex Willd., <italic><tp:taxon-name><tp:taxon-name-part taxon-name-part-type="genus" reg="Nolina">Nolina</tp:taxon-name-part> <tp:taxon-name-part taxon-name-part-type="species" reg="microcarpa">microcarpa</tp:taxon-name-part></tp:taxon-name></italic> S.Watson, and <italic><tp:taxon-name><tp:taxon-name-part taxon-name-part-type="genus" reg="Roldana">Roldana</tp:taxon-name-part> <tp:taxon-name-part taxon-name-part-type="species" reg="hartwegii">hartwegii</tp:taxon-name-part></tp:taxon-name></italic> (Benth.) <!--PageBreak-->H.Rob. &amp; Brettell. Along the streambed from 900 to 1250 m is a northern extent of tropical evergreen riparian forest consisting of <italic><tp:taxon-name><tp:taxon-name-part taxon-name-part-type="genus" reg="Aphananthe">Aphananthe</tp:taxon-name-part> <tp:taxon-name-part taxon-name-part-type="species" reg="monoica">monoica</tp:taxon-name-part></tp:taxon-name></italic> (Hemsl.) J.-F.Leroy, <italic><tp:taxon-name><tp:taxon-name-part taxon-name-part-type="genus" reg="Brahea">Brahea</tp:taxon-name-part></tp:taxon-name></italic> Mart. ex Endl., <italic><tp:taxon-name><tp:taxon-name-part taxon-name-part-type="genus" reg="Cinnamomum">Cinnamomum</tp:taxon-name-part> <tp:taxon-name-part taxon-name-part-type="species" reg="hartmannii">hartmannii</tp:taxon-name-part></tp:taxon-name></italic> (I.M.Johnst.) Kosterm., <italic><tp:taxon-name><tp:taxon-name-part taxon-name-part-type="genus" reg="Cornus">Cornus</tp:taxon-name-part> <tp:taxon-name-part taxon-name-part-type="species" reg="disciflora">disciflora</tp:taxon-name-part></tp:taxon-name></italic>, <italic><tp:taxon-name><tp:taxon-name-part taxon-name-part-type="genus" reg="Ficus">Ficus</tp:taxon-name-part></tp:taxon-name></italic> Tourn. ex L., <italic><tp:taxon-name><tp:taxon-name-part taxon-name-part-type="genus" reg="Ilex">Ilex</tp:taxon-name-part> <tp:taxon-name-part taxon-name-part-type="species" reg="rubra">rubra</tp:taxon-name-part></tp:taxon-name></italic> S.Watson, <italic><tp:taxon-name><tp:taxon-name-part taxon-name-part-type="genus" reg="Oreopanax">Oreopanax</tp:taxon-name-part> <tp:taxon-name-part taxon-name-part-type="species" reg="peltatus">peltatus</tp:taxon-name-part></tp:taxon-name></italic> Linden ex Regel, <italic><tp:taxon-name><tp:taxon-name-part taxon-name-part-type="genus" reg="Persea">Persea</tp:taxon-name-part> <tp:taxon-name-part taxon-name-part-type="species" reg="podadenia">podadenia</tp:taxon-name-part></tp:taxon-name></italic> S. F. Blake, <italic><tp:taxon-name><tp:taxon-name-part taxon-name-part-type="genus" reg="Prunus">Prunus</tp:taxon-name-part> <tp:taxon-name-part taxon-name-part-type="species" reg="zinggii">zinggii</tp:taxon-name-part></tp:taxon-name></italic> Standl., <italic><tp:taxon-name><tp:taxon-name-part taxon-name-part-type="genus" reg="Piper">Piper</tp:taxon-name-part> <tp:taxon-name-part taxon-name-part-type="species" reg="villiramulum">villiramulum</tp:taxon-name-part></tp:taxon-name></italic> C.DC., <italic><tp:taxon-name><tp:taxon-name-part taxon-name-part-type="genus" reg="Quercus">Quercus</tp:taxon-name-part> <tp:taxon-name-part taxon-name-part-type="species" reg="tuberculata">tuberculata</tp:taxon-name-part></tp:taxon-name></italic> Liebm., <italic><tp:taxon-name><tp:taxon-name-part taxon-name-part-type="genus" reg="Sideroxylon">Sideroxylon</tp:taxon-name-part> <tp:taxon-name-part taxon-name-part-type="species" reg="tepicense">tepicense</tp:taxon-name-part></tp:taxon-name></italic> (Standl.) T.D.Penn., <italic><tp:taxon-name><tp:taxon-name-part taxon-name-part-type="genus" reg="Urera">Urera</tp:taxon-name-part></tp:taxon-name></italic> Gaudich., epiphytic <italic><tp:taxon-name><tp:taxon-name-part taxon-name-part-type="genus" reg="Tillandsia">Tillandsia</tp:taxon-name-part> <tp:taxon-name-part taxon-name-part-type="species" reg="cretacea">cretacea</tp:taxon-name-part></tp:taxon-name></italic> L.B.Sm. and a large orchid, <italic><tp:taxon-name><tp:taxon-name-part taxon-name-part-type="genus" reg="Stanhopea">Stanhopea</tp:taxon-name-part> <tp:taxon-name-part taxon-name-part-type="species" reg="maculosa">maculosa</tp:taxon-name-part></tp:taxon-name></italic> Knowles &amp; Westc., at its northern-most distribution.</p><fig id="F5" position="float" orientation="portrait"><label>Figure 5.</label><caption><p>Habitat of <italic><tp:taxon-name><tp:taxon-name-part taxon-name-part-type="genus" reg="Chiococca">Chiococca</tp:taxon-name-part> <tp:taxon-name-part taxon-name-part-type="species" reg="grandiflora">grandiflora</tp:taxon-name-part></tp:taxon-name></italic> in vicinity of holotype location near Tepopa, Sonora, at ecotone of upper tropical deciduous forest including riparian evergreen forest, and lower edge of pine-oak forest. <bold>5a</bold> showing abandoned orchard with fruit trees including bananas near center.</p></caption><graphic xmlns:xlink="http://www.w3.org/1999/xlink" xlink:href="phytokeys-98-073-g005.jpg" position="float" orientation="portrait" xlink:type="simple" id="oo_200444.jpg"/></fig></tp:treatment-sec><tp:treatment-sec sec-type="Proposed Conservation Status" id="SECID0EG5AE"><title>Proposed Conservation Status.</title><p>Endangered: <abbrev xmlns:xlink="http://www.w3.org/1999/xlink" xlink:title="Endangered" id="ABBRID0EM5AE" xlink:type="simple">EN</abbrev> B1ab(iii) + 2ab (iii). It is possible that <italic><tp:taxon-name><tp:taxon-name-part taxon-name-part-type="genus" reg="Chiococca">Chiococca</tp:taxon-name-part> <tp:taxon-name-part taxon-name-part-type="species" reg="grandiflora">grandiflora</tp:taxon-name-part></tp:taxon-name></italic> is more widespread and/or abundant than the small number of collections suggests, since areas between and around the known sites in Sinaloa and Sonora have not been well explored botanically. However, based on the best available evidence this species falls into the IUCN Red List Criteria (<xref ref-type="bibr" rid="B5">IUCN 2001</xref>) category of Endangered (<abbrev xmlns:xlink="http://www.w3.org/1999/xlink" xlink:title="Endangered" id="ABBRID0E65AE" xlink:type="simple">EN</abbrev>): B1: total Extent of Occurrence (<abbrev xmlns:xlink="http://www.w3.org/1999/xlink" xlink:title="Extent of Occurrence" id="ABBRID0ED6AE" xlink:type="simple">EOO</abbrev>) is less than 5,000 km<sup>2</sup> (ca. 495 km<sup>2</sup>); B1a, is severely fragmented and known to exist at no more than five locations; B1biii, continuing decline inferred in area, extent and/or quality of habitat; B2: total area of occupancy (<abbrev xmlns:xlink="http://www.w3.org/1999/xlink" xlink:title="area of occupancy" id="ABBRID0EL6AE" xlink:type="simple">AOO</abbrev>) less than 500 km<sup>2</sup> (ca. 12 km<sup>2</sup>), B2a, severely fragmented or known to exist at no more than five locations, and B2b iii, continuing decline inferred in area, extent and/or quality of habitat. The suitable habitat for <italic><tp:taxon-name><tp:taxon-name-part taxon-name-part-type="genus" reg="Chiococca">Chiococca</tp:taxon-name-part> <tp:taxon-name-part taxon-name-part-type="species" reg="grandiflora">grandiflora</tp:taxon-name-part></tp:taxon-name></italic> is a declining or endangered environment threatened by human activity (deforestation, fire).</p></tp:treatment-sec><ref-list><ref id="B2"><mixed-citation xmlns:xlink="http://www.w3.org/1999/xlink" xlink:type="simple">
          <person-group><name name-style="western"><surname>Crossin</surname><given-names>RS</given-names></name></person-group> (<year>1967</year>) <article-title>The breeding biology of the tufted jay.</article-title> <source>Proceedings of the Western Foundation of Vertebrate Zoology</source> <volume>1</volume>(<issue>5</issue>): <fpage>265</fpage>–<lpage>299</lpage>.</mixed-citation></ref><ref id="B4"><mixed-citation xmlns:xlink="http://www.w3.org/1999/xlink" xlink:type="simple">
          <person-group><name name-style="western"><surname>González-Elizondo</surname><given-names>MS</given-names></name><name name-style="western"><surname>González-Elizondo</surname><given-names>M</given-names></name><name name-style="western"><surname>González</surname><given-names>R</given-names></name><name name-style="western"><surname>López</surname><given-names>IL</given-names></name><name name-style="western"><surname>Renteria</surname><given-names>FI</given-names></name><name name-style="western"><surname>Tena-Flores</surname><given-names>JA</given-names></name></person-group> (<year>2013</year>) <article-title>Ecosystem and Diversity of the Sierra Madre Occidental.</article-title> In: <person-group><name name-style="western"><surname>Gottfried</surname><given-names>G</given-names></name><name name-style="western"><surname>Folliott</surname><given-names>PF</given-names></name><name name-style="western"><surname>Gebow</surname><given-names>BS</given-names></name><name name-style="western"><surname>Eskew</surname><given-names>LG</given-names></name><name name-style="western"><surname>Collins</surname><given-names>LC</given-names></name></person-group> (<role>Eds</role>) <issue-title>Merging science and management in a rapidly changing world: Biodiversity and management of the Madrean Archipelago III; 2012 May 1–5; Tucson, AZ.</issue-title> <source>USDA Forest Service Proceedings RMRS-P-67</source>, <fpage>204</fpage>–<lpage>211</lpage>.</mixed-citation></ref><ref id="B9"><mixed-citation xmlns:xlink="http://www.w3.org/1999/xlink" xlink:type="simple">
          <person-group><name name-style="western"><surname>Webb</surname><given-names>RG</given-names></name></person-group> (<year>1984</year>) <article-title>Herpetogeography in the Mazatlán-Durango Region of the Sierra Madre Occidental, Mexico.</article-title> In: <person-group><name name-style="western"><surname>Seigel</surname><given-names>RA</given-names></name><name name-style="western"><surname>Hunt</surname><given-names>LE</given-names></name><name name-style="western"><surname>Knight</surname><given-names>JL</given-names></name><name name-style="western"><surname>Malaret</surname><given-names>L</given-names></name><name name-style="western"><surname>Zuschlag</surname><given-names>NL</given-names></name></person-group> (<role>Eds</role>) <issue-title>Vertebrate Ecology and Systematics – A tribute to Henry S.</issue-title> <source>Fitch. Museum of Natural History, University of Kansas, Lawrence</source>, <fpage>217</fpage>–<lpage>241</lpage>.</mixed-citation></ref><ref id="B8"><mixed-citation xmlns:xlink="http://www.w3.org/1999/xlink" xlink:type="simple">
          <person-group><name name-style="western"><surname>Martin</surname><given-names>PS</given-names></name><name name-style="western"><surname>Yetman</surname><given-names>D</given-names></name><name name-style="western"><surname>Fishbein</surname><given-names>ME</given-names></name><name name-style="western"><surname>Jenkins</surname><given-names>PD</given-names></name><name name-style="western"><surname>Van Devender</surname><given-names>TR</given-names></name><name name-style="western"><surname>Wilson</surname><given-names>RK</given-names></name></person-group> (<year>1998</year>) <source>Gentry’s Rio Mayo Plants. The Tropical Deciduous Forest and Environs of Northwest Mexico.</source> <publisher-name>The University of Arizona Press</publisher-name>, <publisher-loc>Tucson</publisher-loc>, <size units="page">558 pp</size>.</mixed-citation></ref><ref id="B5"><mixed-citation xmlns:xlink="http://www.w3.org/1999/xlink" xlink:type="simple">
          <institution xlink:type="simple">IUCN</institution> (<year>2001</year>) <source>IUCN Red List Categories and Criteria, Version 3.1. Prepared by the IUCN Species Survival Commission.</source> <publisher-name>IUCN</publisher-name>, <publisher-loc>Gland, Switzerland</publisher-loc>, <size units="page">33 pp</size>. <ext-link xlink:type="simple" ext-link-type="uri" xlink:href="http://www.iucnredlist.org/technical-documents/categories-and-criteria/2001-categories-criteria">http://www.iucnredlist.org/technical-documents/categories-and-criteria/2001-categories-criteria</ext-link></mixed-citation></ref></ref-list></tp:taxon-treatment>
